# Supplementary material for: Diagnostic Performance of a Fecal Immunochemical Test-Based Colorectal Cancer Screening Program According to Ambient Temperature and Humidity
Source: Cancers (Basel). 2022 Feb 23;14(5):1153. doi: 10.3390/cancers14051153 (PMC8909312; doi:10.3390/cancers14051153)
Supplement: Supplementary file 1 [file cancers-14-01153-s001.zip]

Archive with 1 entries (1 files):
- cancers-1544367-supplementary.pdf
